# Supplementary material for: Plasma Metabolome Signatures to Predict Responsiveness to Neoadjuvant Chemotherapy in Breast Cancer
Source: Cancers (Basel). 2024 Jul 6;16(13):2473. doi: 10.3390/cancers16132473 (PMC11240312; doi:10.3390/cancers16132473)
Supplement: Supplementary file 1 [file cancers-16-02473-s001.zip]

Archive with 1 entries (1 files):
- cancers-3088957-supplementary.xlsx
