# Supplementary material for: Plasma Metabolome Signatures to Predict Responsiveness to Neoadjuvant Chemotherapy in Breast Cancer
Source: Cancers (Basel). 2024 Jul 6;16(13):2473. doi: 10.3390/cancers16132473 (PMC11240312; doi:10.3390/cancers16132473)
Supplement: Supplementary file 1 [file cancers-16-02473-s001.zip › cancers-3088957-supplementary.xlsx]

## Sheet: Figure S1
Figure S1. Partial Least-Squares Discriminant Analysis (PLS-DA) results with cross-validation metrics. The ◯ (red) represents the resistant plasma samples, and the ◯ (green) represents sensitive plasma samples. The ellipses indicate the confidence interval (CI=95%).

## Sheet: Figure S2
Figure S2. Histograms of accuracy, sensitivity, and specificity from 1000 replications of observed (Obs) and permuted (Perm) data in 10-fold cross-validation to evaluate the robustness of model in SVM classification models. To permute the data, class labels were randomly assigned, and replications indicate various potential splits in cross-validation.

## Sheet: Table S1
Table S1. Distribution of response according to the NACT therapeutic regimen (Sens: Sensitive/Res: Resistant)
NACT Treatment Regimen	n	Luminal HER2– (Sens/Res - % Sens)	Luminal HER2+ (Sens/Res - % Sens)	Non-Luminal HER2+ (Sens/Res - % Sens)	Triple Negative (Sens/Res - % Sens)
Paclitaxel	3	0/1 - 0.0%	0/1 - 0.0%	-	0/1 - 0.0%
Paclitaxel + Carboplatin	1	-	-	-	0/1 - 0.0%
Paclitaxel + Trastuzumab	1	-	0/1 - 0.0%	-
Cyclophosphamide + Doxorubicin	3	0/3 - 0.0%	-	-	-
Cyclophosphamide + Doxorubicin + Trastuzumab	1	-	-	0/1 - 0.0%	-
Cyclophosphamide + Doxorubicin + Paclitaxel	28	1/28 - 3.5%	-	-	-
Cyclophosphamide + Doxorubicin + Paclitaxel + Trastuzumab	26	-	5/19 - 26.3%	5/7 - 72.4	-
Cyclophosphamide + Doxorubicin + Paclitaxel + Carboplatin	12	1/3 - 33.3%	-	-	4/9 - 44.5%
Total	75	2/35 - 5.7%	5/21 - 23.8%	5/8 - 62.5%	4/11 - 36.4%

## Sheet: Table S2
Table S2. Attributed compounds to the 19 features used for model establishment (Sens: Sensitive/Res: Resistant)
Observed m/z	Species	Formula	Mass Error (ppm)	Attribution	Match MS/MS	Category	T-test	Fold Change Res/Sens	VIP Score	Trend in Resistant samples	AUC
1.45_481.3518m/z	M+FA-H	C27H48O4	-3.74	ST 27:0;O4	331.2626 / 255.2321 / 89.0241	Bile acids and derivatives	0.00012011	0.39889	4463	↓	0.82576
11.15_854.5911m/z	M+FA-H	C46H84NO8P	-3.32	PC 20:3/18:1	490.3287 / 303.2325 / 281.2478	Glycerophospholipids	0.01971	23521	4409	↑	0.85606
14.61_764.5587m/z	M-H2O-H	C44H82NO8P	-1.61	PC 20:3/16:0	255.2319 / 148.0523	Glycerophospholipids	0.00057032	15564	2970	↑	0.9072
11.24_898.5038m/z	M+Cl	C47H78NO11P	3.62	PE PGD1/22:5	465.2450 / 329.2476 / 221.1533	Glycerophospholipids	0.03126	0.6122	2182	↓	0.57765
11.57_792.5728m/z	M+FA-H	C41H82NO8P	-4.33	PE-NMe2 20:0/14:0	7485262	Glycerophospholipids	0.023009	24308	2327	↑	0.80682
8.87_715.5531m/z	M+FA-H	C43H74O5	1.95	DG 20:1/0:0/20:4	403.2451 / 375.2520 / 359.2575	Fatty Acyls	0.026458	0.61404	2338	↓	0.64583
14.20_804.5913m/z	M-H2O-H	C47H86NO8P	0.03	PE 20:4/22:0	447.2349 / 303.2320 / 140.0112	Glycerophospholipids	0.02182	0.59417	3011	↓	0.5625
10.12_740.5212m/z	M-H	C41H76NO8P	-3.21	PE 18:0/18:3	2272161	Glycerophospholipids	0.029945	0.58193	2349	↓	0.62121
13.43_882.6218m/z	M+FA-H	C48H88NO8P	-1.36	PC 18:0/22:4	331.2633 / 303.2325 / 283.2635	Glycerophospholipids	0.00061367	17275	3886	↑	0.77936
0.53_187.0721m/z	M-H	C7H12N2O4	-1.89	N-Acetylglutamine	171.0769 / 143.0825 / 100.0402	Amino acids and derivates	0.018244	23383	2713	↑	0.66193
0.56_203.0818m/z	M-H	C11H12N2O2	-3.94	L-Tryptophan	127.0509 / 116.0504	Amino acids and derivates	0.0000000000205	0.18286	6563	↓	0.85417
0.82_313.2372m/z	M-H	C18H34O4	-3.87	FA 18:1;O2	2420000	Fatty Acyls	0.021758	0.57209	2598	↓	0.63447
0.56_130.0871m/z	M-H	C6H13NO2	-1.58	L-Leucine	710136	Amino acids and derivates	0.041224	17957	2436	↑	0.73106
0.53_195.0503m/z	M-H	C6H12O7	-3.6	Gluconic acid	1100095	Amino acids and derivates	0.03698	21542	2388	↑	0.65341
1.96_168.0304m/z	M-H	C7H7NO4	0.78	2-Furoylglycine	128.0343 / 96.0085	Amino acids and derivates	0.011808	15976	2777	↑	0.76326
0.54_124.0076m/z	M-H	C2H7NO3S	1.49	Taurine	1129855	Amino acids and derivates	0.010343	0.49604	2695	↓	0.5625
0.63_154.0618m/z	M-H	C6H9N3O2	-2.51	L-Histidine	137.0351 / 136.0513 / 93.0454	Amino acids and derivates	0.0067051	22656	2803	↑	0.71875
0.56_114.0555m/z	M-H	C5H9NO2	-4.97	L-Proline	85.0294 / 71.0136	Amino acids and derivates	0.0067866	21266	3148	↑	0.78788
8.68_128.0352m/z	M-H2O-H	C5H9NO4	-0.88	L-Glutamic acid	113.0240 / 71.0135 / 51.0135	Amino acids and derivates	0.00000257	0.25913	5164	↓	0.75947

## Sheet: Table S3
Table S3. Detailed information of the samples used to predict NACT sensitivity or resistance
Sample ID	Model Set	Model Prediction	Clinical Data Match	Probability
1	Validation	Resistant	✔︎	0.97566
2	Validation	Sensitive	✘	0.83357
3	Training	Resistant	✔︎	-
4	Training	Resistant	✔︎	-
5	Validation	Resistant	✔︎	0.93056
6	Training	Resistant	✔︎	-
7	Training	Resistant	✔︎	-
8	Training	Resistant	✔︎	-
9	Validation	Resistant	✔︎	0.90085
10	Training	Resistant	✔︎	-
11	Training	Resistant	✔︎	-
12	Training	Resistant	✔︎	-
13	Validation	Resistant	✔︎	0.9991
14	Training	Resistant	✔︎	-
15	Training	Resistant	✔︎	-
16	Validation	Resistant	✔︎	0.99926
17	Training	Resistant	✔︎	-
18	Training	Resistant	✔︎	-
19	Training	Resistant	✔︎	-
20	Validation	Resistant	✔︎	0.91858
21	Training	Resistant	✔︎	-
22	Training	Resistant	✔︎	-
23	Training	Resistant	✔︎	-
24	Validation	Resistant	✔︎	0.97411
25	Training	Resistant	✔︎	-
26	Training	Resistant	✔︎	-
27	Training	Resistant	✔︎	-
28	Training	Resistant	✔︎	-
29	Training	Resistant	✔︎	-
30	Training	Resistant	✔︎	-
31	Training	Resistant	✔︎	-
32	Training	Resistant	✔︎	-
33	Validation	Resistant	✔︎	0.94586
34	Training	Resistant	✔︎	-
35	Validation	Resistant	✔︎	0.98985
36	Training	Resistant	✔︎	-
37	Training	Resistant	✔︎	-
38	Training	Resistant	✔︎	-
39	Training	Resistant	✔︎	-
40	Validation	Resistant	✔︎	0.98837
41	Training	Resistant	✔︎	-
42	Training	Resistant	✔︎	-
43	Training	Resistant	✔︎	-
44	Training	Resistant	✔︎	-
45	Training	Resistant	✔︎	-
46	Validation	Resistant	✔︎	0.96204
47	Training	Sensitive	✘	-
48	Validation	Resistant	✔︎	0.95679
49	Training	Resistant	✔︎	-
50	Training	Resistant	✔︎	-
51	Training	Resistant	✔︎	-
52	Training	Resistant	✔︎	-
53	Validation	Resistant	✔︎	0.97607
54	Training	Resistant	✔︎	-
55	Validation	Resistant	✔︎	0.92417
56	Training	Resistant	✔︎	-
57	Training	Resistant	✔︎	-
58	Training	Resistant	✔︎	-
59	Training	Sensitive	✘	-
60	Training	Sensitive	✔︎	-
61	Training	Sensitive	✔︎	-
62	Validation	Sensitive	✔︎	0.9736
63	Training	Sensitive	✔︎	-
64	Validation	Sensitive	✔︎	0.75373
65	Training	Sensitive	✔︎	-
66	Training	Sensitive	✔︎	-
67	Training	Sensitive	✔︎	-
68	Training	Sensitive	✔︎	-
69	Validation	Sensitive	✔︎	0.9364
70	Training	Resistant	✘	-
71	Training	Sensitive	✔︎	-
72	Validation	Sensitive	✔︎	0.76605
73	Training	Sensitive	✔︎	-
74	Training	Sensitive	✔︎	-
75	Training	Sensitive	✔︎	-

## Sheet: Table S4
Table S4. Detailed pathways impacted
Pathway name	Matched Identified Compounds / Total Compounds	Entities FDR
Amino acid transport across the plasma membrane	6/35	3.53E-6
tRNA Aminoacylation	5/26	1.15E-5
Mitochondrial tRNA aminoacylation	5/26	1.15E-5
Cytosolic tRNA aminoacylation	5/26	1.15E-5
Transport of inorganic cations/anions and amino acids/oligopeptides	6/63	2.12E-5
Na+/Cl- dependent neurotransmitter transporters	5/32	2.12E-5
Translation	5/35	2.82E-5
Disorders of transmembrane transporters	6/100	2.06E-4
Transport of small molecules	8/258	2.85E-4
Tryptophan catabolism	4/34	7.21E-4
Transport of bile salts and organic acids. metal ions and amine compounds	5/80	9.95E-4
SLC transporter disorders	5/83	1.1E-3
Variant SLC6A14 may confer susceptibility towards obesity	3/15	1.46E-3
Metabolism of proteins	7/254	2.17E-3
SLC-mediated transmembrane transport	6/171	2.4E-3
RAF/MAP kinase cascade	3/25	4.75E-3
MAPK1/MAPK3 signaling	3/25	4.75E-3
MAPK family signaling cascades	3/25	4.75E-3
Glutamate binding. activation of AMPA receptors and synaptic plasticity	2/8	1.2E-2
SHC1 events in ERBB2 signaling	2/8	1.2E-2
Disease	7/357	1.24E-2
Signaling by CSF1 (M-CSF) in myeloid cells	2/10	1.73E-2
Proline catabolism	2/11	1.92E-2
HDL remodeling	2/12	2.09E-2
Signaling by ERBB2	2/12	2.09E-2
Metabolism of amino acids and derivatives	6/284	2.16E-2
Defective SLC6A19 causes Hartnup disorder (HND)	2/13	2.23E-2
Defective SLC6A19 causes Hartnup disorder (HND)	2/13	2.23E-2
Role of phospholipids in phagocytosis	2/15	2.65E-2
Plasma lipoprotein remodeling	2/15	2.65E-2
Axon guidance	2/17	3.36E-2
Nervous system development	2/17	3.36E-2
Fcgamma receptor (FCGR) dependent phagocytosis	2/18	3.36E-2
PLC beta mediated events	2/18	3.36E-2
G-protein mediated events	2/19	3.74E-2
Plasma lipoprotein assembly. remodeling. and clearance	2/20	4.13E-2
Histidine catabolism	2/22	4.34E-2
Leishmania parasite growth and survival	2/22	4.34E-2
Anti-inflammatory response favouring Leishmania parasite infection	2/22	4.34E-2
Opioid Signalling	2/23	4.4E-2
Cytokine Signaling in Immune system	2/23	4.4E-2
Neurotransmitter receptors and postsynaptic signal transmission	2/24	4.4E-2
GPCR downstream signalling	4/155	4.55E-2
Glutamate and glutamine metabolism	2/25	4.77E-2
Signaling by GPCR	4/159	4.98E-2
